# Supplementary material for: Determination of Biologically Active Compounds and Antioxidant Capacity In Vitro in Fruit of Small Cranberries (Vaccinium oxycoccos L.) Growing in Natural Habitats in Lithuania
Source: Antioxidants (Basel). 2024 Aug 28;13(9):1045. doi: 10.3390/antiox13091045 (PMC11428458; doi:10.3390/antiox13091045)
Supplement: Supplementary file 1 [file antioxidants-13-01045-s001.zip]

Archive with 1 entries (1 files):
- antioxidants-3148204-supplementary.pdf
